# Supplementary material for: Prevalence of lifetime self-injurious thoughts and behaviors in a global sample of 599 patients reporting prospectively confirmed diagnosis with premenstrual dysphoric disorder
Source: BMC Psychiatry. 2022 Mar 19;22:199. doi: 10.1186/s12888-022-03851-0 (PMC8933886; doi:10.1186/s12888-022-03851-0)
Supplement: Supplementary file 1 — Additional file 1: Table 1. Nonparametric correlations among all study variables. [file 12888_2022_3851_MOESM1_ESM.xlsx]

## Sheet: Sheet1
Supplemental Table 1. Nonparametric correlations among all study variables.
Variable		Age		Age at Menarche		Gender Minority		Sexual Orientation Minority		Hispanic Ethnicity		Racial Minority		Parity		Any Lifetime Comorbid Psych Disorder		Lifetime Suicidal Behavior		Lifetime Suicide Intent		Lifetime Suicide Preparation		Lifetime Suicide Planning		Lifetime Active SI		Lifetime Passive SI		Lifetime NSSI		Ever Hospitalized During PMDD		Hx MDD		Hx Bipolar		Hx BPD		Hx ADHD		Hx Anxiety d/o		Hx SUD		Hx PTSD		Hx ED
Age at Menarche		Spearman's rho		0.12	**	—
		Kendall's Tau B		0.089	**	—
Gender Minority		Spearman's rho		-0.099	*	-0.078		—
		Kendall's Tau B		-0.082	*	-0.069		—
Sexual Orientation Minority		Spearman's rho		-0.278	***	-0.105	**	0.259	***	—
		Kendall's Tau B		-0.231	***	-0.093	*	0.259	***	—
Hispanic Ethnicity		Spearman's rho		0.037		-0.086	*	0.026		-0.043		—
		Kendall's Tau B		0.031		-0.077	*	0.026		-0.043		—
Racial Minority		Spearman's rho		-0.063		-0.048		0.015		-0.002		0.56	***	—
		Kendall's Tau B		-0.052		-0.043		0.015		-0.002		0.56	***	—
Parity		Spearman's rho		0.442	***	0.073		-0.07		-0.133	**	-0.044		-0.081	*	—
		Kendall's Tau B		0.368	***	0.064		-0.07		-0.133	**	-0.044		-0.081	*	—
Any Lifetime Comorbid Psych Disorder		Spearman's rho		0.014		0.001		0.072		0.173	***	-0.046		0.031		0.169	***	—
		Kendall's Tau B		0.012		0.001		0.072		0.173	***	-0.046		0.031		0.169	***	—
Lifetime Suicidal Behavior		Spearman's rho		-0.017		-0.049		0.063		0.137	***	0.063		0.026		-0.097	*	0.08		—
		Kendall's Tau B		-0.015		-0.043		0.063		0.137	***	0.063		0.026		-0.097	*	0.08		—
Lifetime Suicide Intent		Spearman's rho		-0.002		-0.039		0.037		0.181	***	0.027		-0.024		-0.072		0.099	*	0.846	***	—
		Kendall's Tau B		-0.002		-0.035		0.037		0.181	***	0.027		-0.024		-0.072		0.099	*	0.846	***	—
Lifetime Suicide Preparation		Spearman's rho		-0.005		-0.041		0.042		0.146	***	0.069		0.009		-0.061		0.085	*	0.875	***	0.828	***	—
		Kendall's Tau B		-0.004		-0.037		0.042		0.146	***	0.069		0.009		-0.061		0.085	*	0.875	***	0.828	***	—
Lifetime Suicide Planning		Spearman's rho		-0.013		-0.028		0.062		0.144	***	0.048		-0.005		-0.047		0.095	*	0.734	***	0.807	***	0.777	***	—
		Kendall's Tau B		-0.011		-0.025		0.062		0.144	***	0.048		-0.005		-0.047		0.095	*	0.734	***	0.807	***	0.777	***	—
Lifetime Active SI		Spearman's rho		-0.088	*	-0.082	*	0.043		0.122	**	0.039		0.019		-0.127	**	0.066		0.449	***	0.523	***	0.505	***	0.582	***	—
		Kendall's Tau B		-0.073	*	-0.072	*	0.043		0.122	**	0.039		0.019		-0.127	**	0.066		0.449	***	0.523	***	0.505	***	0.582	***	—
Lifetime Passive SI		Spearman's rho		-0.099	*	-0.05		0.025		0.09	*	0.033		0.011		-0.097	*	0.151	***	0.28	***	0.331	***	0.32	***	0.362	***	0.558	***	—
		Kendall's Tau B		-0.082	*	-0.044		0.025		0.09	*	0.033		0.011		-0.097	*	0.151	***	0.28	***	0.331	***	0.32	***	0.362	***	0.558	***	—
Lifetime NSSI		Spearman's rho		-0.263	***	-0.035		0.099	*	0.258	***	0.053		-0.016		-0.134	**	0.11	**	0.411	***	0.413	***	0.43	***	0.39	***	0.329	***	0.257	***	—
		Kendall's Tau B		-0.219	***	-0.031		0.099	*	0.258	***	0.053		-0.016		-0.134	**	0.11	**	0.411	***	0.413	***	0.43	***	0.39	***	0.329	***	0.257	***	—
Ever Hospitalized During PMDD		Spearman's rho		0.002		0.013		0.039		0.124	**	-0.012		-0.048		1.449e -4		0.127	**	0.292	***	0.323	***	0.28	***	0.281	***	0.19	***	0.144	***	0.181	***	—
		Kendall's Tau B		0.002		0.011		0.039		0.124	**	-0.012		-0.048		1.449e -4		0.127	**	0.292	***	0.323	***	0.28	***	0.281	***	0.19	***	0.144	***	0.181	***	—
Hx MDD		Spearman's rho		0.027		-0.016		0.093	*	0.107	**	0.009		0.078		0.106	**	0.599	***	0.139	***	0.13	**	0.128	**	0.147	***	0.139	***	0.154	***	0.061		0.141	***	—
		Kendall's Tau B		0.023		-0.015		0.093	*	0.107	**	0.009		0.078		0.106	**	0.599	***	0.139	***	0.13	**	0.128	**	0.147	***	0.139	***	0.154	***	0.061		0.141	***	—
Hx Bipolar		Spearman's rho		-0.025		-0.076		0.032		0.072		0.004		0.009		0.032		0.127	**	0.067		0.069		0.04		0.059		0.044		0.051		0.101	*	0.023		0.177	***	—
		Kendall's Tau B		-0.021		-0.068		0.032		0.072		0.004		0.009		0.032		0.127	**	0.067		0.069		0.04		0.059		0.044		0.051		0.101	*	0.023		0.177	***	—
Hx BPD		Spearman's rho		-0.071		-0.09	*	-0.032		0.136	***	-0.005		-0.007		-0.057		0.142	***	0.185	***	0.16	***	0.168	***	0.143	***	0.083	*	0.085	*	0.115	**	0.098	*	0.14	***	0.129	**	—
		Kendall's Tau B		-0.059		-0.08	*	-0.032		0.136	***	-0.005		-0.007		-0.057		0.142	***	0.185	***	0.16	***	0.168	***	0.143	***	0.083	*	0.085	*	0.115	**	0.098	*	0.14	***	0.129	**	—
Hx ADHD		Spearman's rho		-0.006		-0.095	*	0.139	***	0.138	***	0.04		-0.041		0.085	*	0.135	***	0.04		0.097	*	0.053		0.103	*	0.053		0.116	**	0.04		0.071		0.023		0.169	***	0.14	***	—
		Kendall's Tau B		-0.005		-0.084	*	0.139	***	0.138	***	0.04		-0.041		0.085	*	0.135	***	0.04		0.097	*	0.053		0.103	*	0.053		0.116	**	0.04		0.071		0.023		0.169	***	0.14	***	—
Hx Anxiety d/o		Spearman's rho		-0.043		-0.046		0.057		0.163	***	-0.043		0.024		0.096	*	0.656	***	0.088	*	0.087	*	0.095	*	0.112	**	0.018		0.071		0.122	**	0.085	*	0.384	***	0.088	*	0.152	***	0.125	**	—
		Kendall's Tau B		-0.036		-0.041		0.057		0.163	***	-0.043		0.024		0.096	*	0.656	***	0.088	*	0.087	*	0.095	*	0.112	**	0.018		0.071		0.122	**	0.085	*	0.384	***	0.088	*	0.152	***	0.125	**	—
Hx SUD		Spearman's rho		0.071		0.043		-0.018		0.022		0.003		-0.007		0.052		0.224	***	0.108	**	0.099	*	0.09	*	0.11	**	0.1	*	0.111	**	0.047		0.125	**	0.162	***	0.096	*	0.148	***	0.172	***	0.234	***	—
		Kendall's Tau B		0.059		0.038		-0.018		0.022		0.003		-0.007		0.052		0.224	***	0.108	**	0.099	*	0.09	*	0.11	**	0.1	*	0.111	**	0.047		0.125	**	0.162	***	0.096	*	0.148	***	0.172	***	0.234	***	—
Hx PTSD		Spearman's rho		0.046		-0.038		0.154	***	0.208	***	-0.061		-0.024		0.057		0.374	***	0.238	***	0.232	***	0.229	***	0.225	***	0.172	***	0.179	***	0.154	***	0.237	***	0.189	***	0.053		0.193	***	0.204	***	0.284	***	0.242	***	—
		Kendall's Tau B		0.038		-0.034		0.154	***	0.208	***	-0.061		-0.024		0.057		0.374	***	0.238	***	0.232	***	0.229	***	0.225	***	0.172	***	0.179	***	0.154	***	0.237	***	0.189	***	0.053		0.193	***	0.204	***	0.284	***	0.242	***	—
Hx ED		Spearman's rho		-0.034		-0.051		0.01		0.102	*	-0.023		-0.011		0.07		0.33	***	0.095	*	0.103	*	0.096	*	0.089	*	0.061		0.004		0.11	**	0.046		0.135	***	0.078		0.09	*	0.104	*	0.18	***	0.168	***	0.172	***
		Kendall's Tau B		-0.028		-0.045		0.01		0.102	*	-0.023		-0.011		0.07		0.33	***	0.095	*	0.103	*	0.096	*	0.089	*	0.061		0.004		0.11	**	0.046		0.135	***	0.078		0.09	*	0.104	*	0.18	***	0.168	***	0.172	***
* p < .05, ** p < .01, *** p < .001
[truncated: 1 more columns]

## Sheet: Sheet2
		Lifetime Suicide Planning
		Lifetime Active SI
		Lifetime Passive SI				Age at Menarche		Gender Minority		Sexual Orientation Minority		Hispanic Ethnicity		Racial Minority		Parity		Any Lifetime Comorbid Psych Disorder		Lifetime Suicidal Behavior		Lifetime Suicide Intent		Lifetime Suicide Preparation		Lifetime Suicide Planning		Lifetime Active SI		Lifetime Passive SI		Lifetime NSSI		Ever Hospitalized During PMDD		Hx MDD		Hx Bipolar		Hx BPD		Hx ADHD		Hx Anxiety d/o		Hx SUD		Hx PTSD
		Lifetime NSSI
		Ever Hospitalized During PMDD
		Hx MDD
		Hx Bipolar
		Hx BPD
		Hx ADHD
		Hx Anxiety d/o
		Hx SUD
		Hx PTSD
		Hx ED
[truncated: 1 more columns]
